# Supplementary material for: Clinicopathological and Genomic Profiles of Atypical Fibroxanthoma and Pleomorphic Dermal Sarcoma Identify Overlapping Signatures with a High Mutational Burden
Source: Genes (Basel). 2021 Jun 25;12(7):974. doi: 10.3390/genes12070974 (PMC8303615; doi:10.3390/genes12070974)
Supplement: Supplementary file 1 [file genes-12-00974-s001.zip]

Archive with 6 entries (6 files):
- Supplemental_Table_S1_IHC.pdf
- Supplemental_Table_S2_F1CDx_gene_alteration.xlsx
- Supplemental_Table_S3_Analysis_known_and_likely_genes.xlsx
- Supplemental_Table_S5_Analysis_unkown_genes.xlsx
- Supplemental_Table_S6_F1CDx_TMB_MSI.xlsx
- Supplemental_Talbe_S4_Analysis_all_genes.xlsx
