# Supplementary material for: Clinicopathological and Genomic Profiles of Atypical Fibroxanthoma and Pleomorphic Dermal Sarcoma Identify Overlapping Signatures with a High Mutational Burden
Source: Genes (Basel). 2021 Jun 25;12(7):974. doi: 10.3390/genes12070974 (PMC8303615; doi:10.3390/genes12070974)
Supplement: Supplementary file 1 [file genes-12-00974-s001.zip › Supplemental_Table_S3_Analysis_known_and_likely_genes.xlsx]

## Sheet: Tabelle1
Group1	Group2	Gene	n1	n2	freq1	freq2	diff	Fisher-test-p-value	FDR
Atypical fibroxanthoma	Dermal sarcoma NOS	TP53	10	13	1	1	0	1	1
Atypical fibroxanthoma	Dermal sarcoma NOS	BRCA2	1	1	0.1	0.08	0.02	1	1
Atypical fibroxanthoma	Dermal sarcoma NOS	KRAS	1	1	0.1	0.08	0.02	1	1
Atypical fibroxanthoma	Dermal sarcoma NOS	ACVR1B	1	1	0.1	0.08	0.02	1	1
Atypical fibroxanthoma	Dermal sarcoma NOS	ALK	1	1	0.1	0.08	0.02	1	1
Atypical fibroxanthoma	Dermal sarcoma NOS	PTPRO	1	1	0.1	0.08	0.02	1	1
Atypical fibroxanthoma	Dermal sarcoma NOS	MLL2	2	3	0.2	0.23	0.03	1	1
Atypical fibroxanthoma	Dermal sarcoma NOS	KDR	1	2	0.1	0.15	0.05	1	1
Atypical fibroxanthoma	Dermal sarcoma NOS	MLH1	0	1	0	0.08	0.08	1	1
Atypical fibroxanthoma	Dermal sarcoma NOS	BRD4	0	1	0	0.08	0.08	1	1
Atypical fibroxanthoma	Dermal sarcoma NOS	MSH3	0	1	0	0.08	0.08	1	1
Atypical fibroxanthoma	Dermal sarcoma NOS	NOTCH3	0	1	0	0.08	0.08	1	1
Atypical fibroxanthoma	Dermal sarcoma NOS	ERBB4	0	1	0	0.08	0.08	1	1
Atypical fibroxanthoma	Dermal sarcoma NOS	DDR1	0	1	0	0.08	0.08	1	1
Atypical fibroxanthoma	Dermal sarcoma NOS	DIS3	0	1	0	0.08	0.08	1	1
Atypical fibroxanthoma	Dermal sarcoma NOS	EPHB1	0	1	0	0.08	0.08	1	1
Atypical fibroxanthoma	Dermal sarcoma NOS	TSC2	0	1	0	0.08	0.08	1	1
Atypical fibroxanthoma	Dermal sarcoma NOS	EGFR	0	1	0	0.08	0.08	1	1
Atypical fibroxanthoma	Dermal sarcoma NOS	RAD51D	0	1	0	0.08	0.08	1	1
Atypical fibroxanthoma	Dermal sarcoma NOS	DNMT3A	0	1	0	0.08	0.08	1	1
Atypical fibroxanthoma	Dermal sarcoma NOS	KDM6A	0	1	0	0.08	0.08	1	1
Atypical fibroxanthoma	Dermal sarcoma NOS	BCOR	0	1	0	0.08	0.08	1	1
Atypical fibroxanthoma	Dermal sarcoma NOS	CREBBP	0	1	0	0.08	0.08	1	1
Atypical fibroxanthoma	Dermal sarcoma NOS	PTEN	0	1	0	0.08	0.08	1	1
Atypical fibroxanthoma	Dermal sarcoma NOS	ARID1A	0	1	0	0.08	0.08	1	1
Atypical fibroxanthoma	Dermal sarcoma NOS	RB1	0	1	0	0.08	0.08	1	1
Atypical fibroxanthoma	Dermal sarcoma NOS	CSF1R	0	1	0	0.08	0.08	1	1
Atypical fibroxanthoma	Dermal sarcoma NOS	CARD11	0	1	0	0.08	0.08	1	1
Atypical fibroxanthoma	Dermal sarcoma NOS	MSH2	0	1	0	0.08	0.08	1	1
Atypical fibroxanthoma	Dermal sarcoma NOS	BARD1	0	1	0	0.08	0.08	1	1
Atypical fibroxanthoma	Dermal sarcoma NOS	PBRM1	0	1	0	0.08	0.08	1	1
Atypical fibroxanthoma	Dermal sarcoma NOS	NFE2L2	0	1	0	0.08	0.08	1	1
Atypical fibroxanthoma	Dermal sarcoma NOS	TEK	0	1	0	0.08	0.08	1	1
Atypical fibroxanthoma	Dermal sarcoma NOS	TERT	6	9	0.6	0.69	0.09	1	1
Atypical fibroxanthoma	Dermal sarcoma NOS	NOTCH1	5	8	0.5	0.62	0.12	1	1
Atypical fibroxanthoma	Dermal sarcoma NOS	NF1	3	3	0.3	0.23	0.07	0.6653	1
Atypical fibroxanthoma	Dermal sarcoma NOS	NOTCH2	3	3	0.3	0.23	0.07	0.6653	1
Atypical fibroxanthoma	Dermal sarcoma NOS	EPHA3	0	2	0	0.15	0.15	0.4928	1
Atypical fibroxanthoma	Dermal sarcoma NOS	PTCH1	0	2	0	0.15	0.15	0.4928	1
Atypical fibroxanthoma	Dermal sarcoma NOS	SMARCB1	0	2	0	0.15	0.15	0.4928	1
Atypical fibroxanthoma	Dermal sarcoma NOS	AXIN1	1	0	0.1	0	0.1	0.4167	1
Atypical fibroxanthoma	Dermal sarcoma NOS	NTRK1	1	0	0.1	0	0.1	0.4167	1
Atypical fibroxanthoma	Dermal sarcoma NOS	SF3B1	1	0	0.1	0	0.1	0.4167	1
Atypical fibroxanthoma	Dermal sarcoma NOS	TET2	1	0	0.1	0	0.1	0.4167	1
Atypical fibroxanthoma	Dermal sarcoma NOS	MAP2K1	1	0	0.1	0	0.1	0.4167	1
Atypical fibroxanthoma	Dermal sarcoma NOS	CXCR4	1	0	0.1	0	0.1	0.4167	1
Atypical fibroxanthoma	Dermal sarcoma NOS	MYD88	1	0	0.1	0	0.1	0.4167	1
Atypical fibroxanthoma	Dermal sarcoma NOS	IRF2	1	0	0.1	0	0.1	0.4167	1
Atypical fibroxanthoma	Dermal sarcoma NOS	PIK3CA	1	0	0.1	0	0.1	0.4167	1
Atypical fibroxanthoma	Dermal sarcoma NOS	KEL	1	0	0.1	0	0.1	0.4167	1
Atypical fibroxanthoma	Dermal sarcoma NOS	INPP4B	1	0	0.1	0	0.1	0.4167	1
Atypical fibroxanthoma	Dermal sarcoma NOS	ERBB2	1	0	0.1	0	0.1	0.4167	1
Atypical fibroxanthoma	Dermal sarcoma NOS	RAC1	1	0	0.1	0	0.1	0.4167	1
Atypical fibroxanthoma	Dermal sarcoma NOS	VHL	1	0	0.1	0	0.1	0.4167	1
Atypical fibroxanthoma	Dermal sarcoma NOS	ROS1	1	0	0.1	0	0.1	0.4167	1
Atypical fibroxanthoma	Dermal sarcoma NOS	ATM	1	0	0.1	0	0.1	0.4167	1
Atypical fibroxanthoma	Dermal sarcoma NOS	DAXX	1	0	0.1	0	0.1	0.4167	1
Atypical fibroxanthoma	Dermal sarcoma NOS	CASP8	1	0	0.1	0	0.1	0.4167	1
Atypical fibroxanthoma	Dermal sarcoma NOS	BRIP1	1	0	0.1	0	0.1	0.4167	1
Atypical fibroxanthoma	Dermal sarcoma NOS	CBL	1	0	0.1	0	0.1	0.4167	1
Atypical fibroxanthoma	Dermal sarcoma NOS	TSC1	1	0	0.1	0	0.1	0.4167	1
Atypical fibroxanthoma	Dermal sarcoma NOS	CDKN2A	6	11	0.6	0.85	0.25	0.3926	1
Atypical fibroxanthoma	Dermal sarcoma NOS	GRM3	0	3	0	0.23	0.23	0.2391	1
Atypical fibroxanthoma	Dermal sarcoma NOS	FLT3	2	0	0.2	0	0.2	0.163	1
Atypical fibroxanthoma	Dermal sarcoma NOS	ASXL1	3	0	0.3	0	0.3	0.0593	1
