# Supplementary material for: Clinicopathological and Genomic Profiles of Atypical Fibroxanthoma and Pleomorphic Dermal Sarcoma Identify Overlapping Signatures with a High Mutational Burden
Source: Genes (Basel). 2021 Jun 25;12(7):974. doi: 10.3390/genes12070974 (PMC8303615; doi:10.3390/genes12070974)
Supplement: Supplementary file 1 [file genes-12-00974-s001.zip › Supplemental_Table_S5_Analysis_unkown_genes.xlsx]

## Sheet: Tabelle1
Group1	Group2	Gene	n1	n2	freq1	freq2	diff	Fisher-test-p-value	FDR
Atypical fibroxanthoma	Dermal sarcoma NOS	BRCA1	3	4	0.3	0.31	0.01	1	1
Atypical fibroxanthoma	Dermal sarcoma NOS	BRD4	3	4	0.3	0.31	0.01	1	1
Atypical fibroxanthoma	Dermal sarcoma NOS	BRCA2	3	4	0.3	0.31	0.01	1	1
Atypical fibroxanthoma	Dermal sarcoma NOS	NOTCH3	4	5	0.4	0.38	0.02	1	1
Atypical fibroxanthoma	Dermal sarcoma NOS	C17orf39	1	1	0.1	0.08	0.02	1	1
Atypical fibroxanthoma	Dermal sarcoma NOS	TNFRSF14	1	1	0.1	0.08	0.02	1	1
Atypical fibroxanthoma	Dermal sarcoma NOS	TSC1	1	1	0.1	0.08	0.02	1	1
Atypical fibroxanthoma	Dermal sarcoma NOS	IKZF1	1	1	0.1	0.08	0.02	1	1
Atypical fibroxanthoma	Dermal sarcoma NOS	PRDM1	1	1	0.1	0.08	0.02	1	1
Atypical fibroxanthoma	Dermal sarcoma NOS	KDM5C	1	1	0.1	0.08	0.02	1	1
Atypical fibroxanthoma	Dermal sarcoma NOS	ERCC4	1	1	0.1	0.08	0.02	1	1
Atypical fibroxanthoma	Dermal sarcoma NOS	FGF6	1	1	0.1	0.08	0.02	1	1
Atypical fibroxanthoma	Dermal sarcoma NOS	FGF12	1	1	0.1	0.08	0.02	1	1
Atypical fibroxanthoma	Dermal sarcoma NOS	STAG2	1	1	0.1	0.08	0.02	1	1
Atypical fibroxanthoma	Dermal sarcoma NOS	CDKN1A	1	1	0.1	0.08	0.02	1	1
Atypical fibroxanthoma	Dermal sarcoma NOS	GNA13	1	1	0.1	0.08	0.02	1	1
Atypical fibroxanthoma	Dermal sarcoma NOS	CHEK2	1	1	0.1	0.08	0.02	1	1
Atypical fibroxanthoma	Dermal sarcoma NOS	MSH2	1	1	0.1	0.08	0.02	1	1
Atypical fibroxanthoma	Dermal sarcoma NOS	POLD1	1	1	0.1	0.08	0.02	1	1
Atypical fibroxanthoma	Dermal sarcoma NOS	EED	1	1	0.1	0.08	0.02	1	1
Atypical fibroxanthoma	Dermal sarcoma NOS	IRF4	1	1	0.1	0.08	0.02	1	1
Atypical fibroxanthoma	Dermal sarcoma NOS	AKT3	1	1	0.1	0.08	0.02	1	1
Atypical fibroxanthoma	Dermal sarcoma NOS	STK11	1	1	0.1	0.08	0.02	1	1
Atypical fibroxanthoma	Dermal sarcoma NOS	RAD54L	1	1	0.1	0.08	0.02	1	1
Atypical fibroxanthoma	Dermal sarcoma NOS	IGF1R	1	1	0.1	0.08	0.02	1	1
Atypical fibroxanthoma	Dermal sarcoma NOS	PARP3	1	1	0.1	0.08	0.02	1	1
Atypical fibroxanthoma	Dermal sarcoma NOS	BAP1	1	1	0.1	0.08	0.02	1	1
Atypical fibroxanthoma	Dermal sarcoma NOS	RAF1	1	1	0.1	0.08	0.02	1	1
Atypical fibroxanthoma	Dermal sarcoma NOS	BCOR	1	1	0.1	0.08	0.02	1	1
Atypical fibroxanthoma	Dermal sarcoma NOS	SOX9	1	1	0.1	0.08	0.02	1	1
Atypical fibroxanthoma	Dermal sarcoma NOS	CXCR4	1	1	0.1	0.08	0.02	1	1
Atypical fibroxanthoma	Dermal sarcoma NOS	ATM	2	3	0.2	0.23	0.03	1	1
Atypical fibroxanthoma	Dermal sarcoma NOS	CBL	2	3	0.2	0.23	0.03	1	1
Atypical fibroxanthoma	Dermal sarcoma NOS	HGF	2	3	0.2	0.23	0.03	1	1
Atypical fibroxanthoma	Dermal sarcoma NOS	SPEN	5	6	0.5	0.46	0.04	1	1
Atypical fibroxanthoma	Dermal sarcoma NOS	GABRA6	2	2	0.2	0.15	0.05	1	1
Atypical fibroxanthoma	Dermal sarcoma NOS	ALOX12B	2	2	0.2	0.15	0.05	1	1
Atypical fibroxanthoma	Dermal sarcoma NOS	SNCAIP	2	2	0.2	0.15	0.05	1	1
Atypical fibroxanthoma	Dermal sarcoma NOS	ASXL1	2	2	0.2	0.15	0.05	1	1
Atypical fibroxanthoma	Dermal sarcoma NOS	BCORL1	2	2	0.2	0.15	0.05	1	1
Atypical fibroxanthoma	Dermal sarcoma NOS	FGFR4	2	2	0.2	0.15	0.05	1	1
Atypical fibroxanthoma	Dermal sarcoma NOS	NTRK2	2	2	0.2	0.15	0.05	1	1
Atypical fibroxanthoma	Dermal sarcoma NOS	MST1R	2	2	0.2	0.15	0.05	1	1
Atypical fibroxanthoma	Dermal sarcoma NOS	EP300	2	2	0.2	0.15	0.05	1	1
Atypical fibroxanthoma	Dermal sarcoma NOS	NOTCH2	2	2	0.2	0.15	0.05	1	1
Atypical fibroxanthoma	Dermal sarcoma NOS	RBM10	2	2	0.2	0.15	0.05	1	1
Atypical fibroxanthoma	Dermal sarcoma NOS	PMS2	1	2	0.1	0.15	0.05	1	1
Atypical fibroxanthoma	Dermal sarcoma NOS	REL	1	2	0.1	0.15	0.05	1	1
Atypical fibroxanthoma	Dermal sarcoma NOS	PRKCI	1	2	0.1	0.15	0.05	1	1
Atypical fibroxanthoma	Dermal sarcoma NOS	WT1	1	2	0.1	0.15	0.05	1	1
Atypical fibroxanthoma	Dermal sarcoma NOS	EPHB4	1	2	0.1	0.15	0.05	1	1
Atypical fibroxanthoma	Dermal sarcoma NOS	RB1	1	2	0.1	0.15	0.05	1	1
Atypical fibroxanthoma	Dermal sarcoma NOS	ABL1	1	2	0.1	0.15	0.05	1	1
Atypical fibroxanthoma	Dermal sarcoma NOS	EZH2	1	2	0.1	0.15	0.05	1	1
Atypical fibroxanthoma	Dermal sarcoma NOS	BARD1	1	2	0.1	0.15	0.05	1	1
Atypical fibroxanthoma	Dermal sarcoma NOS	GNAQ	1	2	0.1	0.15	0.05	1	1
Atypical fibroxanthoma	Dermal sarcoma NOS	EMSY	1	2	0.1	0.15	0.05	1	1
Atypical fibroxanthoma	Dermal sarcoma NOS	JAK2	1	2	0.1	0.15	0.05	1	1
Atypical fibroxanthoma	Dermal sarcoma NOS	GATA6	1	2	0.1	0.15	0.05	1	1
Atypical fibroxanthoma	Dermal sarcoma NOS	AR	1	2	0.1	0.15	0.05	1	1
Atypical fibroxanthoma	Dermal sarcoma NOS	WHSC1	1	2	0.1	0.15	0.05	1	1
Atypical fibroxanthoma	Dermal sarcoma NOS	FAM46C	1	2	0.1	0.15	0.05	1	1
Atypical fibroxanthoma	Dermal sarcoma NOS	INPP4B	1	2	0.1	0.15	0.05	1	1
Atypical fibroxanthoma	Dermal sarcoma NOS	ERBB2	1	2	0.1	0.15	0.05	1	1
Atypical fibroxanthoma	Dermal sarcoma NOS	MLL	4	6	0.4	0.46	0.06	1	1
Atypical fibroxanthoma	Dermal sarcoma NOS	TP53	0	1	0	0.08	0.08	1	1
Atypical fibroxanthoma	Dermal sarcoma NOS	CD274	0	1	0	0.08	0.08	1	1
Atypical fibroxanthoma	Dermal sarcoma NOS	QKI	0	1	0	0.08	0.08	1	1
Atypical fibroxanthoma	Dermal sarcoma NOS	RAD51	0	1	0	0.08	0.08	1	1
Atypical fibroxanthoma	Dermal sarcoma NOS	ZNF703	0	1	0	0.08	0.08	1	1
Atypical fibroxanthoma	Dermal sarcoma NOS	CDKN2B	0	1	0	0.08	0.08	1	1
Atypical fibroxanthoma	Dermal sarcoma NOS	TIPARP	0	1	0	0.08	0.08	1	1
Atypical fibroxanthoma	Dermal sarcoma NOS	NBN	0	1	0	0.08	0.08	1	1
Atypical fibroxanthoma	Dermal sarcoma NOS	SOX2	0	1	0	0.08	0.08	1	1
Atypical fibroxanthoma	Dermal sarcoma NOS	FANCG	0	1	0	0.08	0.08	1	1
Atypical fibroxanthoma	Dermal sarcoma NOS	RNF43	0	1	0	0.08	0.08	1	1
Atypical fibroxanthoma	Dermal sarcoma NOS	SMAD4	0	1	0	0.08	0.08	1	1
Atypical fibroxanthoma	Dermal sarcoma NOS	ERG	0	1	0	0.08	0.08	1	1
Atypical fibroxanthoma	Dermal sarcoma NOS	MAPK1	0	1	0	0.08	0.08	1	1
Atypical fibroxanthoma	Dermal sarcoma NOS	HDAC1	0	1	0	0.08	0.08	1	1
Atypical fibroxanthoma	Dermal sarcoma NOS	FGFR2	0	1	0	0.08	0.08	1	1
Atypical fibroxanthoma	Dermal sarcoma NOS	PPP2R1A	0	1	0	0.08	0.08	1	1
Atypical fibroxanthoma	Dermal sarcoma NOS	SUFU	0	1	0	0.08	0.08	1	1
Atypical fibroxanthoma	Dermal sarcoma NOS	MAP3K13	0	1	0	0.08	0.08	1	1
Atypical fibroxanthoma	Dermal sarcoma NOS	SDHD	0	1	0	0.08	0.08	1	1
Atypical fibroxanthoma	Dermal sarcoma NOS	SGK1	0	1	0	0.08	0.08	1	1
Atypical fibroxanthoma	Dermal sarcoma NOS	ARAF	0	1	0	0.08	0.08	1	1
Atypical fibroxanthoma	Dermal sarcoma NOS	CUL3	0	1	0	0.08	0.08	1	1
Atypical fibroxanthoma	Dermal sarcoma NOS	PIK3R1	0	1	0	0.08	0.08	1	1
Atypical fibroxanthoma	Dermal sarcoma NOS	CDKN2A	0	1	0	0.08	0.08	1	1
Atypical fibroxanthoma	Dermal sarcoma NOS	MCL1	0	1	0	0.08	0.08	1	1
Atypical fibroxanthoma	Dermal sarcoma NOS	FGF4	0	1	0	0.08	0.08	1	1
Atypical fibroxanthoma	Dermal sarcoma NOS	SMARCB1	0	1	0	0.08	0.08	1	1
Atypical fibroxanthoma	Dermal sarcoma NOS	TGFBR2	0	1	0	0.08	0.08	1	1
Atypical fibroxanthoma	Dermal sarcoma NOS	PAX5	0	1	0	0.08	0.08	1	1
Atypical fibroxanthoma	Dermal sarcoma NOS	NFKBIA	0	1	0	0.08	0.08	1	1
Atypical fibroxanthoma	Dermal sarcoma NOS	XRCC2	0	1	0	0.08	0.08	1	1
Atypical fibroxanthoma	Dermal sarcoma NOS	MAP2K4	0	1	0	0.08	0.08	1	1
Atypical fibroxanthoma	Dermal sarcoma NOS	FOXL2	0	1	0	0.08	0.08	1	1
Atypical fibroxanthoma	Dermal sarcoma NOS	GNA11	0	1	0	0.08	0.08	1	1
Atypical fibroxanthoma	Dermal sarcoma NOS	CTNNA1	0	1	0	0.08	0.08	1	1
Atypical fibroxanthoma	Dermal sarcoma NOS	AURKA	0	1	0	0.08	0.08	1	1
Atypical fibroxanthoma	Dermal sarcoma NOS	SF3B1	0	1	0	0.08	0.08	1	1
Atypical fibroxanthoma	Dermal sarcoma NOS	FGF14	0	1	0	0.08	0.08	1	1
Atypical fibroxanthoma	Dermal sarcoma NOS	PIK3C2B	3	5	0.3	0.38	0.08	1	1
Atypical fibroxanthoma	Dermal sarcoma NOS	GRM3	3	5	0.3	0.38	0.08	1	1
Atypical fibroxanthoma	Dermal sarcoma NOS	FLT1	3	5	0.3	0.38	0.08	1	1
Atypical fibroxanthoma	Dermal sarcoma NOS	SMARCA4	2	4	0.2	0.31	0.11	1	1
Atypical fibroxanthoma	Dermal sarcoma NOS	POLE	2	4	0.2	0.31	0.11	1	1
Atypical fibroxanthoma	Dermal sarcoma NOS	MAP3K1	2	4	0.2	0.31	0.11	1	1
Atypical fibroxanthoma	Dermal sarcoma NOS	TSC2	2	4	0.2	0.31	0.11	1	1
Atypical fibroxanthoma	Dermal sarcoma NOS	KDM5A	2	4	0.2	0.31	0.11	1	1
Atypical fibroxanthoma	Dermal sarcoma NOS	LTK	2	4	0.2	0.31	0.11	1	1
Atypical fibroxanthoma	Dermal sarcoma NOS	MLL2	5	8	0.5	0.62	0.12	1	1
Atypical fibroxanthoma	Dermal sarcoma NOS	ROS1	6	7	0.6	0.54	0.06	0.6968	1
Atypical fibroxanthoma	Dermal sarcoma NOS	ERBB4	4	7	0.4	0.54	0.14	0.6968	1
Atypical fibroxanthoma	Dermal sarcoma NOS	EPHA3	5	5	0.5	0.38	0.12	0.6785	1
Atypical fibroxanthoma	Dermal sarcoma NOS	ARID1A	3	6	0.3	0.46	0.16	0.6785	1
Atypical fibroxanthoma	Dermal sarcoma NOS	ALK	3	6	0.3	0.46	0.16	0.6785	1
Atypical fibroxanthoma	Dermal sarcoma NOS	GNAS	4	4	0.4	0.31	0.09	0.6734	1
Atypical fibroxanthoma	Dermal sarcoma NOS	RPTOR	3	3	0.3	0.23	0.07	0.6653	1
Atypical fibroxanthoma	Dermal sarcoma NOS	APC	3	3	0.3	0.23	0.07	0.6653	1
Atypical fibroxanthoma	Dermal sarcoma NOS	NF1	3	3	0.3	0.23	0.07	0.6653	1
Atypical fibroxanthoma	Dermal sarcoma NOS	AXL	3	3	0.3	0.23	0.07	0.6653	1
Atypical fibroxanthoma	Dermal sarcoma NOS	PIK3CB	3	3	0.3	0.23	0.07	0.6653	1
Atypical fibroxanthoma	Dermal sarcoma NOS	TET2	3	3	0.3	0.23	0.07	0.6653	1
Atypical fibroxanthoma	Dermal sarcoma NOS	CSF3R	2	5	0.2	0.38	0.18	0.6529	1
Atypical fibroxanthoma	Dermal sarcoma NOS	IRS2	2	5	0.2	0.38	0.18	0.6529	1
Atypical fibroxanthoma	Dermal sarcoma NOS	BRIP1	2	5	0.2	0.38	0.18	0.6529	1
Atypical fibroxanthoma	Dermal sarcoma NOS	CIC	2	5	0.2	0.38	0.18	0.6529	1
Atypical fibroxanthoma	Dermal sarcoma NOS	RARA	1	3	0.1	0.23	0.13	0.6146	1
Atypical fibroxanthoma	Dermal sarcoma NOS	DDR1	1	3	0.1	0.23	0.13	0.6146	1
Atypical fibroxanthoma	Dermal sarcoma NOS	NTRK3	1	3	0.1	0.23	0.13	0.6146	1
Atypical fibroxanthoma	Dermal sarcoma NOS	JAK3	1	3	0.1	0.23	0.13	0.6146	1
Atypical fibroxanthoma	Dermal sarcoma NOS	MTOR	1	3	0.1	0.23	0.13	0.6146	1
Atypical fibroxanthoma	Dermal sarcoma NOS	EGFR	1	3	0.1	0.23	0.13	0.6146	1
Atypical fibroxanthoma	Dermal sarcoma NOS	CARD11	1	3	0.1	0.23	0.13	0.6146	1
Atypical fibroxanthoma	Dermal sarcoma NOS	GSK3B	1	3	0.1	0.23	0.13	0.6146	1
Atypical fibroxanthoma	Dermal sarcoma NOS	CASP8	1	3	0.1	0.23	0.13	0.6146	1
Atypical fibroxanthoma	Dermal sarcoma NOS	ZNF217	3	2	0.3	0.15	0.15	0.6146	1
Atypical fibroxanthoma	Dermal sarcoma NOS	CDK12	3	2	0.3	0.15	0.15	0.6146	1
Atypical fibroxanthoma	Dermal sarcoma NOS	PIK3C2G	3	2	0.3	0.15	0.15	0.6146	1
Atypical fibroxanthoma	Dermal sarcoma NOS	STAT3	2	1	0.2	0.08	0.12	0.5504	1
Atypical fibroxanthoma	Dermal sarcoma NOS	BCL6	2	1	0.2	0.08	0.12	0.5504	1
Atypical fibroxanthoma	Dermal sarcoma NOS	SYK	2	1	0.2	0.08	0.12	0.5504	1
Atypical fibroxanthoma	Dermal sarcoma NOS	MSH6	2	1	0.2	0.08	0.12	0.5504	1
Atypical fibroxanthoma	Dermal sarcoma NOS	FGF10	2	1	0.2	0.08	0.12	0.5504	1
Atypical fibroxanthoma	Dermal sarcoma NOS	PTPRO	2	1	0.2	0.08	0.12	0.5504	1
Atypical fibroxanthoma	Dermal sarcoma NOS	KEL	2	1	0.2	0.08	0.12	0.5504	1
Atypical fibroxanthoma	Dermal sarcoma NOS	ESR1	2	1	0.2	0.08	0.12	0.5504	1
Atypical fibroxanthoma	Dermal sarcoma NOS	CSF1R	2	1	0.2	0.08	0.12	0.5504	1
Atypical fibroxanthoma	Dermal sarcoma NOS	NTRK1	2	1	0.2	0.08	0.12	0.5504	1
Atypical fibroxanthoma	Dermal sarcoma NOS	WHSC1L1	2	1	0.2	0.08	0.12	0.5504	1
Atypical fibroxanthoma	Dermal sarcoma NOS	CDC73	2	1	0.2	0.08	0.12	0.5504	1
Atypical fibroxanthoma	Dermal sarcoma NOS	HSD3B1	2	1	0.2	0.08	0.12	0.5504	1
Atypical fibroxanthoma	Dermal sarcoma NOS	PPARG	0	2	0	0.15	0.15	0.4928	1
Atypical fibroxanthoma	Dermal sarcoma NOS	RET	0	2	0	0.15	0.15	0.4928	1
Atypical fibroxanthoma	Dermal sarcoma NOS	PALB2	0	2	0	0.15	0.15	0.4928	1
Atypical fibroxanthoma	Dermal sarcoma NOS	JAK1	0	2	0	0.15	0.15	0.4928	1
Atypical fibroxanthoma	Dermal sarcoma NOS	CALR	0	2	0	0.15	0.15	0.4928	1
Atypical fibroxanthoma	Dermal sarcoma NOS	FUBP1	0	2	0	0.15	0.15	0.4928	1
Atypical fibroxanthoma	Dermal sarcoma NOS	PARP1	0	2	0	0.15	0.15	0.4928	1
Atypical fibroxanthoma	Dermal sarcoma NOS	CD70	0	2	0	0.15	0.15	0.4928	1
Atypical fibroxanthoma	Dermal sarcoma NOS	TYRO3	0	2	0	0.15	0.15	0.4928	1
Atypical fibroxanthoma	Dermal sarcoma NOS	KDM6A	0	2	0	0.15	0.15	0.4928	1
Atypical fibroxanthoma	Dermal sarcoma NOS	PTEN	0	2	0	0.15	0.15	0.4928	1
Atypical fibroxanthoma	Dermal sarcoma NOS	DIS3	0	2	0	0.15	0.15	0.4928	1
Atypical fibroxanthoma	Dermal sarcoma NOS	PTPN11	0	2	0	0.15	0.15	0.4928	1
Atypical fibroxanthoma	Dermal sarcoma NOS	DDR2	0	2	0	0.15	0.15	0.4928	1
Atypical fibroxanthoma	Dermal sarcoma NOS	AKT2	0	2	0	0.15	0.15	0.4928	1
Atypical fibroxanthoma	Dermal sarcoma NOS	SMO	0	2	0	0.15	0.15	0.4928	1
Atypical fibroxanthoma	Dermal sarcoma NOS	FGFR3	0	2	0	0.15	0.15	0.4928	1
Atypical fibroxanthoma	Dermal sarcoma NOS	PBRM1	0	2	0	0.15	0.15	0.4928	1
Atypical fibroxanthoma	Dermal sarcoma NOS	MSH3	0	2	0	0.15	0.15	0.4928	1
Atypical fibroxanthoma	Dermal sarcoma NOS	U2AF1	1	0	0.1	0	0.1	0.4167	1
Atypical fibroxanthoma	Dermal sarcoma NOS	ID3	1	0	0.1	0	0.1	0.4167	1
Atypical fibroxanthoma	Dermal sarcoma NOS	RAD51C	1	0	0.1	0	0.1	0.4167	1
Atypical fibroxanthoma	Dermal sarcoma NOS	CTNNB1	1	0	0.1	0	0.1	0.4167	1
Atypical fibroxanthoma	Dermal sarcoma NOS	CDK8	1	0	0.1	0	0.1	0.4167	1
Atypical fibroxanthoma	Dermal sarcoma NOS	BTK	1	0	0.1	0	0.1	0.4167	1
Atypical fibroxanthoma	Dermal sarcoma NOS	MAP2K2	1	0	0.1	0	0.1	0.4167	1
Atypical fibroxanthoma	Dermal sarcoma NOS	CDK4	1	0	0.1	0	0.1	0.4167	1
Atypical fibroxanthoma	Dermal sarcoma NOS	SMAD2	1	0	0.1	0	0.1	0.4167	1
Atypical fibroxanthoma	Dermal sarcoma NOS	MUTYH	1	0	0.1	0	0.1	0.4167	1
Atypical fibroxanthoma	Dermal sarcoma NOS	NT5C2	1	0	0.1	0	0.1	0.4167	1
Atypical fibroxanthoma	Dermal sarcoma NOS	CCNE1	1	0	0.1	0	0.1	0.4167	1
Atypical fibroxanthoma	Dermal sarcoma NOS	FLCN	1	0	0.1	0	0.1	0.4167	1
Atypical fibroxanthoma	Dermal sarcoma NOS	FGF19	1	0	0.1	0	0.1	0.4167	1
Atypical fibroxanthoma	Dermal sarcoma NOS	CHEK1	1	0	0.1	0	0.1	0.4167	1
Atypical fibroxanthoma	Dermal sarcoma NOS	BCL2	1	0	0.1	0	0.1	0.4167	1
Atypical fibroxanthoma	Dermal sarcoma NOS	FGFR1	1	0	0.1	0	0.1	0.4167	1
Atypical fibroxanthoma	Dermal sarcoma NOS	PARK2	1	0	0.1	0	0.1	0.4167	1
Atypical fibroxanthoma	Dermal sarcoma NOS	CD79B	1	0	0.1	0	0.1	0.4167	1
Atypical fibroxanthoma	Dermal sarcoma NOS	CDKN1B	1	0	0.1	0	0.1	0.4167	1
Atypical fibroxanthoma	Dermal sarcoma NOS	NKX2-1	1	0	0.1	0	0.1	0.4167	1
Atypical fibroxanthoma	Dermal sarcoma NOS	ERRFI1	1	0	0.1	0	0.1	0.4167	1
Atypical fibroxanthoma	Dermal sarcoma NOS	XPO1	1	0	0.1	0	0.1	0.4167	1
Atypical fibroxanthoma	Dermal sarcoma NOS	ACVR1B	1	0	0.1	0	0.1	0.4167	1
Atypical fibroxanthoma	Dermal sarcoma NOS	SETD2	4	3	0.4	0.23	0.17	0.3926	1
Atypical fibroxanthoma	Dermal sarcoma NOS	PDGFRA	4	3	0.4	0.23	0.17	0.3926	1
Atypical fibroxanthoma	Dermal sarcoma NOS	PTCH1	1	4	0.1	0.31	0.21	0.3577	1
Atypical fibroxanthoma	Dermal sarcoma NOS	AXIN1	1	4	0.1	0.31	0.21	0.3577	1
Atypical fibroxanthoma	Dermal sarcoma NOS	MERTK	1	4	0.1	0.31	0.21	0.3577	1
Atypical fibroxanthoma	Dermal sarcoma NOS	FANCA	1	4	0.1	0.31	0.21	0.3577	1
Atypical fibroxanthoma	Dermal sarcoma NOS	TERT	1	4	0.1	0.31	0.21	0.3577	1
Atypical fibroxanthoma	Dermal sarcoma NOS	FLT3	1	4	0.1	0.31	0.21	0.3577	1
Atypical fibroxanthoma	Dermal sarcoma NOS	FAM123B	1	5	0.1	0.38	0.28	0.3408	1
Atypical fibroxanthoma	Dermal sarcoma NOS	TBX3	1	5	0.1	0.38	0.28	0.3408	1
Atypical fibroxanthoma	Dermal sarcoma NOS	PDGFRB	1	5	0.1	0.38	0.28	0.3408	1
Atypical fibroxanthoma	Dermal sarcoma NOS	EPHB1	3	1	0.3	0.08	0.22	0.2721	1
Atypical fibroxanthoma	Dermal sarcoma NOS	KIT	3	1	0.3	0.08	0.22	0.2721	1
Atypical fibroxanthoma	Dermal sarcoma NOS	KLHL6	3	1	0.3	0.08	0.22	0.2721	1
Atypical fibroxanthoma	Dermal sarcoma NOS	TEK	3	1	0.3	0.08	0.22	0.2721	1
Atypical fibroxanthoma	Dermal sarcoma NOS	ATRX	3	1	0.3	0.08	0.22	0.2721	1
Atypical fibroxanthoma	Dermal sarcoma NOS	CREBBP	3	1	0.3	0.08	0.22	0.2721	1
Atypical fibroxanthoma	Dermal sarcoma NOS	KDR	3	8	0.3	0.62	0.32	0.2397	1
Atypical fibroxanthoma	Dermal sarcoma NOS	FGF23	0	3	0	0.23	0.23	0.2391	1
Atypical fibroxanthoma	Dermal sarcoma NOS	CTCF	0	3	0	0.23	0.23	0.2391	1
Atypical fibroxanthoma	Dermal sarcoma NOS	CD79A	0	3	0	0.23	0.23	0.2391	1
Atypical fibroxanthoma	Dermal sarcoma NOS	DOT1L	0	3	0	0.23	0.23	0.2391	1
Atypical fibroxanthoma	Dermal sarcoma NOS	MYC	0	3	0	0.23	0.23	0.2391	1
Atypical fibroxanthoma	Dermal sarcoma NOS	CYP17A1	0	3	0	0.23	0.23	0.2391	1
Atypical fibroxanthoma	Dermal sarcoma NOS	FANCL	0	3	0	0.23	0.23	0.2391	1
Atypical fibroxanthoma	Dermal sarcoma NOS	DNMT3A	0	3	0	0.23	0.23	0.2391	1
Atypical fibroxanthoma	Dermal sarcoma NOS	HNF1A	0	3	0	0.23	0.23	0.2391	1
Atypical fibroxanthoma	Dermal sarcoma NOS	NOTCH1	6	4	0.6	0.31	0.29	0.2112	1
Atypical fibroxanthoma	Dermal sarcoma NOS	MED12	2	0	0.2	0	0.2	0.163	1
Atypical fibroxanthoma	Dermal sarcoma NOS	MET	2	0	0.2	0	0.2	0.163	1
Atypical fibroxanthoma	Dermal sarcoma NOS	PIK3CA	2	0	0.2	0	0.2	0.163	1
Atypical fibroxanthoma	Dermal sarcoma NOS	MYCL1	2	0	0.2	0	0.2	0.163	1
Atypical fibroxanthoma	Dermal sarcoma NOS	FANCC	2	0	0.2	0	0.2	0.163	1
Atypical fibroxanthoma	Dermal sarcoma NOS	ERBB3	2	0	0.2	0	0.2	0.163	1
Atypical fibroxanthoma	Dermal sarcoma NOS	MKNK1	2	0	0.2	0	0.2	0.163	1
Atypical fibroxanthoma	Dermal sarcoma NOS	DAXX	2	0	0.2	0	0.2	0.163	1
Atypical fibroxanthoma	Dermal sarcoma NOS	SDHA	2	0	0.2	0	0.2	0.163	1
Atypical fibroxanthoma	Dermal sarcoma NOS	TNFAIP3	2	0	0.2	0	0.2	0.163	1
Atypical fibroxanthoma	Dermal sarcoma NOS	LYN	2	0	0.2	0	0.2	0.163	1
Atypical fibroxanthoma	Dermal sarcoma NOS	RICTOR	0	4	0	0.31	0.31	0.114	1
Atypical fibroxanthoma	Dermal sarcoma NOS	GATA3	0	4	0	0.31	0.31	0.114	1
Atypical fibroxanthoma	Dermal sarcoma NOS	ATR	5	2	0.5	0.15	0.35	0.085	1
Atypical fibroxanthoma	Dermal sarcoma NOS	CD22	1	7	0.1	0.54	0.44	0.0791	1
Atypical fibroxanthoma	Dermal sarcoma NOS	CUL4A	3	0	0.3	0	0.3	0.0593	1
Atypical fibroxanthoma	Dermal sarcoma NOS	MPL	3	0	0.3	0	0.3	0.0593	1
Atypical fibroxanthoma	Dermal sarcoma NOS	CDH1	0	5	0	0.38	0.38	0.053	1
Atypical fibroxanthoma	Dermal sarcoma NOS	GATA4	5	1	0.5	0.08	0.42	0.0501	1
