# Supplementary material for: Clinicopathological and Genomic Profiles of Atypical Fibroxanthoma and Pleomorphic Dermal Sarcoma Identify Overlapping Signatures with a High Mutational Burden
Source: Genes (Basel). 2021 Jun 25;12(7):974. doi: 10.3390/genes12070974 (PMC8303615; doi:10.3390/genes12070974)
Supplement: Supplementary file 1 [file genes-12-00974-s001.zip › Supplemental_Table_S6_F1CDx_TMB_MSI.xlsx]

## Sheet: Sheet1
Study ID	USZ order number	FMI order number	Disease	MTP Status	TMB-Status	TMB (Mut/Mb)	MS-Status	Tumor content USZ	Tumor content FMI
DS_01_1	LC2020.463.1.1.1		Skin sarcoma (NOS)	Failed
DS_02_1	LC2020.464.1.1.1	USZ0011276	Skin sarcoma (NOS)	Completed	low	2.52	MSS	30 %	0.382
DS_03_1	LC2020.465.1.1.1		Skin sarcoma (NOS)	Failed				40 %
DS_04_1	LC2020.466.1.1.1		Skin sarcoma (NOS)	Failed				30 %
DS_05_1	LC2020.467.1.1.1	USZ0011348	Skin sarcoma (NOS)	Completed	high	55.48	MSS	40 %	0.607
DS_06_1	LC2020.468.1.1.1	USZ0011349	Skin sarcoma (NOS)	Completed	high	55.48	MSS	40 %	0.607
DS_07_1	LC2020.469.1.1.1	USZ0011350	Skin sarcoma (NOS)	Completed	high	71.87	MSS	20 %	0.557
DS_08_1	LC2020.470.1.1.1	USZ0011307	Skin sarcoma (NOS)	Completed	high	30.26	MSS	30 %	0.681
DS_08_2	LC2020.471.1.1.1	USZ0011316	Skin sarcoma (NOS)	Completed	high	31.52	MSS	60 %	0.6
DS_08_3	LC2020.472.1.1.1	USZ0011356	Skin sarcoma (NOS)	Completed	high	31.52	MSS	40 %	0.45
DS_08_4	LC2020.473.1.1.1	USZ0011357	Skin sarcoma (NOS)	Completed	high	34.04	MSS	30 %	0.455
DS_09_1	LC2020.474.1.1.1	USZ0011358	Skin sarcoma (NOS)	Failed	unknown		unknown	30 %	0.651
DS_10_1	LC2020.475.1.1.1		Skin sarcoma (NOS)	Failed
DS_10_2	LC2020.476.1.1.1	USZ0011359	Skin sarcoma (NOS)	Completed	high	94.56	MSS	30 %	0.221
DS_11_1	LC2020.477.1.1.1	USZ0011360	Skin sarcoma (NOS)	Completed	high	81.95	MSS	30 %	0.493
DS_12_1	LC2020.478.1.1.1	USZ0011361	Skin sarcoma (NOS)	Completed	high	42.87	MSS	40 %	0.691
DS_13_1	LC2020.479.1.1.1	USZ0011362	Skin sarcoma (NOS)	Completed	high	49.17	MSS	40 %	0.653
DS_14_1	LC2020.480.1.1.1	USZ0011363	Skin sarcoma (NOS)	Completed	high	153.82	MSS	30 %	0.541
DS_14_2	LC2020.481.1.1.1	USZ0011364	Skin sarcoma (NOS)	Completed	high	157.61	MSS	40 %	0.608
DS_14_3	LC2020.482.1.1.1	USZ0011386	Skin sarcoma (NOS)	Completed	high	157.61	MSS	30 %	0.606
DS_15_1	LC2020.483.1.1.1	USZ0011387	Skin sarcoma (NOS)	Completed	high	88.26	MSS	40 %	0.611
DS_16_1	LC2020.484.1.1.1	USZ0011388	Skin sarcoma (NOS)	Completed	high	68.09	MSS	40 %	0.468
DS_17_1	LC2020.485.1.1.1	USZ0011399	Skin sarcoma (NOS)	Completed	high	44.13	MSS	40 %	0.335
DS_18_1	LC2020.486.1.1.1		Skin sarcoma (NOS)	Failed				20 %
DS_18_2	LC2020.487.1.1.1		Skin sarcoma (NOS)	Failed				20 %
DS_19_1	LC2020.488.1.1.1	USZ0011400	Skin sarcoma (NOS)	Failed	high	34.04	MSS	20 %	0.601
AF_01_1	LC2020.489.1.1.1	USZ0011448	Skin atypical fibroxanthoma	Completed	high	55.48	MSS	20 %	0.3
AF_02_1	LC2020.490.1.1.1	USZ0011449	Skin atypical fibroxanthoma	Completed	high	20.17	MSS	40 %	0.47
AF_03_1	LC2020.491.1.1.1	USZ0011450	Skin atypical fibroxanthoma	Completed	high	20.17	MSS	40 %	0.2
AF_04_1	LC2020.492.1.1.1	USZ0011451	Skin atypical fibroxanthoma	Completed	high	70.61	MSS	30 %	0.6
AF_05_1	LC2020.493.1.1.1	USZ0011452	Skin atypical fibroxanthoma	Completed	high	90.78	MSS	30 %	0.524
AF_06_1	LC2020.494.1.1.1		Skin atypical fibroxanthoma	Failed
AF_07_1	LC2020.495.1.1.1	USZ0011453	Skin atypical fibroxanthoma	Completed	high	64.3	MSS	20 %	0.541
AF_08_1	LC2020.496.1.1.1	USZ0011454	Skin atypical fibroxanthoma	Completed	high	45.39	MSS	30 %	0.741
AF_09_1	LC2020.497.1.1.1		Skin atypical fibroxanthoma	Failed
AF_10_1	LC2020.498.1.1.1	USZ0011455	Skin atypical fibroxanthoma	Completed	high	52.96	MSS	30 %	0.2
AF_11_1	LC2020.499.1.1.1	USZ0011456	Skin atypical fibroxanthoma	Completed	high	46.65	MSS	20 %	0.287
AF_11_2	LC2020.500.1.1.1		Skin atypical fibroxanthoma	Failed
AF_12_1	LC2020.501.1.1.1	USZ0011457	Skin atypical fibroxanthoma	Completed	high	79.43	MSS	20 %	0.282
